# Supplementary material for: Sexual and reproductive health challenges among street adolescents in Sylhet city, Bangladesh: A cross-sectional study
Source: PLoS One. 2026 Jan 14;21(1):e0340865. doi: 10.1371/journal.pone.0340865 (PMC12803461; doi:10.1371/journal.pone.0340865)
Supplement: S2 File — (CSV) [file pone.0340865.s002.csv]

id	age	sex	religion	marital_status	education	current_educ_ins	education_father	education_mother	occup_father	occup_mother	living_stat	family_type	sibling_no	income_daily	earning_source	expense_daily	street_duration	toilet_at_residence	puberty_age	wet_dream	medication_wet_dream	source_medic	mens_age	menarch_age	mens_prob	mens_prob_type	mens_kno	mens_inf_source	mens_absorb_type	reasons_no_sanitary_napkin	ho_sex_disease	type_sex_disease	ho_sex_intercourse	contraceptive_use	contracpetive_method	ever_conceived	ever_aborted	probs_in_sexlife	probs_in_sexlife_type	mens_pattern	rh_prob	sex_prob_tx	srh_prob_tx_source	srh_prob_tx_place	kno_std_transmission	kno_std_type	kno_risk_factors	kno_rf_type	srh_util
1	19	Male	Islam	Unmarried	No formal education	No	No formal education	No formal education	Others	Unemployed	Alone	Nuclear family	4	100	Collecting old materils	100	11	Yes	12	Yes	Yes	Herbal									Yes	Don't remember	No					No				No		Govt. hospital	No		No
2	17	Male	Islam	Unmarried	Primary	No	No formal education	No formal education	Others	Unemployed	Alone	Nuclear family	5	200	Collecting old materils	200	1	Yes	12	Yes	No										No		No					No				No		Govt. hospital	No		No
3	18	Male	Islam	Unmarried	No formal education	No	No formal education	No formal education	Day labor	Others	Alone	Joint family	3	100	Collecting old materils	100	4	No	13	Yes	No										Yes	Not specific	Yes	No				No				Yes	Doctor	Govt. hospital	No		Yes	Having unprotected sex
4	18	Male	Islam	Unmarried	Primary	No	No formal education	No formal education	Unemployed	Others	Alone	Nuclear family	3	100	Collecting old materils	100	6	Yes	12	Yes	No										No		No					No				No		Govt. hospital	No		No
5	16	Male	Islam	Unmarried	No formal education	No	Primary	No formal education	Others	Unemployed	Alone	Nuclear family	3	50	Begging	50	4	Yes	11	Yes	No										No		No					No				No		Govt. hospital	No		No
6	16	Male	Islam	Unmarried	No formal education	No	Primary	No formal education	Day labor	Unemployed	Alone	Nuclear family	5	150	Begging	150	6	Yes	12	Yes	No										No		No					No				No		Govt. hospital	No		No
7	19	Male	Islam	Unmarried	No formal education	No	No formal education	No formal education	Day labor	Others	Alone	Nuclear family	6	200	Pushing rickshaw	200	1	Yes	12	Yes	Yes	Herbal									No		No					No				No		Govt. hospital	No		No
8	16	Male	Islam	Unmarried	No formal education	No	No formal education	Primary	Others	Unemployed	Alone	Nuclear family	3	200	Pushing rickshaw	200	5	Yes	13	Yes	No										No		No					No				No		Govt. hospital	No		No
9	18	Male	Islam	Unmarried	Primary	No	Primary	No formal education	Day labor	Unemployed	Alone	Nuclear family	4	100	Collecting old materils	100	3	Yes	12	Yes	No										No		No					No				No		Govt. hospital	No		No
10	17	Male	Islam	Unmarried	No formal education	No	No formal education	No formal education	Unemployed	Others	Alone	Nuclear family	4	100	Begging	100	6	Yes	12	Yes	No										No		No					No				No		Govt. hospital	No		No
11	19	Female	Islam	Unmarried	No formal education	No	No formal education	No formal education	Others	Unemployed	Alone	Nuclear family	3	50	Begging	50	8	Yes					Yes	14	No		No		Cloths	Don't know about it	No		Yes	No				No		Regular	No	No		Govt. hospital	No		Yes	Having unprotected sex	Yes
12	18	Female	Islam	Unmarried	Primary	No	Higher education	Primary	Others	Unemployed	Alone	Nuclear family	2	50	Begging	120	2	Yes					Yes	15	No		No		Cloths	Costly	No		Yes	No		No	No	No		Irregular	No	No		Govt. hospital	No		No		No
13	18	Male	Islam	Unmarried	No formal education	No	No formal education	No formal education	Others	Others	Alone	Nuclear family	3	150	Begging	150	7	Yes	12	Yes	No										No		No					No				No		Govt. hospital	No		No
14	16	Male	Islam	Unmarried	No formal education	No	No formal education	No formal education	Others	Unemployed	Alone	Nuclear family	2	100	Begging	100	6	Yes	12	Yes	No										No		No					No				No		Govt. hospital	No		No
15	16	Female	Islam	Unmarried	Primary	No	Higher education	Higher education	Others	Others	Alone	Nuclear family	1	100	Begging	100	1	Yes					No				No				No		No			No		No				No		Govt. hospital	No		No		No
16	19	Male	Islam	Unmarried	Primary	No	Primary	No formal education	Others	Others	Alone	Nuclear family	4	200	Begging	200	7	Yes	13	Yes	No										No		No					No				No		Govt. hospital	No		No
17	16	Male	Islam	Unmarried	No formal education	No	No formal education	No formal education	Unemployed	Others	Alone	Nuclear family	2	100	Begging	100	5	Yes	13	Yes	No										No		No					No				No		Govt. hospital	No		No		No
18	18	Male	Islam	Unmarried	No formal education	No	No formal education	No formal education	Others	Home maker	Alone	Nuclear family	5	200	Pushing rickshaw	200	1	Yes	12	Yes	Yes	Herbal									No		No					No				No		Govt. hospital	No		No		No
19	18	Male	Hindu	Unmarried	No formal education	No	No formal education	No formal education	Unemployed	Others	Alone	Nuclear family	5	150	Pushing rickshaw	150	6	Yes	13	Yes	No										No		No					No				No		Govt. hospital	No		No
20	19	Male	Islam	Divorced	No formal education	No	Primary	No formal education	Others	Others	Alone	Nuclear family	5	200	Begging	200	1	Yes	12	Yes	Yes	Herbal									No		No					No				No		Govt. hospital	No		No
21	18	Male	Islam	Unmarried	Primary	No	No formal education	No formal education	Unemployed	Others	Alone	Nuclear family	6	200	Collecting old materils	200	2	Yes	13	Yes	Yes										No		No					No				No		Govt. hospital	No		No
22	18	Male	Islam	Unmarried	No formal education	No	No formal education	Primary	Others	Home maker	Alone	Nuclear family	7	100	Begging	100	4	Yes	13	Yes	No										No		No					No				No		Govt. hospital	No		No
23	19	Male	Islam	Unmarried	No formal education	No	No formal education	Primary	Day labor	Home maker	Alone	Joint family	5	200	Collecting old materils	200	7	Yes	12	Yes	Yes	Herbal									Yes	unknown	No					No				No		Govt. hospital	No		No
24	18	Male	Islam	Unmarried	No formal education	No	No formal education	No formal education	Others	Home maker	Alone	Nuclear family	2	150	Selling old stuff	150	4	Yes	12	Yes	Yes	Herbal									No		No					No				No		Govt. hospital	No		No
25	18	Male	Islam	Married	No formal education	No	No formal education	No formal education	Others	Others	Alone	Nuclear family	5	100	Begging	100	1	Yes	13	Yes	No										No		No					No				No		Govt. hospital	No		No
26	18	Male	Islam	Unmarried	No formal education	No	No formal education	No formal education	Unemployed	Others	Alone	Nuclear family	5	100	Begging	100	2	Yes	13	Yes	No										No		No					No				No		Govt. hospital	No		No
27	16	Male	Islam	Unmarried	No formal education	No	No formal education	No formal education	Others	Others	Alone	Nuclear family	2	50	Begging	50	7	Yes	12	Yes	Yes	Herbal									Yes	unknown	No					No				No		Govt. hospital	No		No
28	16	Male	Islam	Unmarried	No formal education	No	No formal education	No formal education	Others	Home maker	Alone	Nuclear family	5	150	Begging	150	2	Yes	13	Yes	No										No		No					No				No		Govt. hospital	No		No
29	17	Male	Islam	Unmarried	No formal education	No	No formal education	No formal education	Day labor	Others	Alone	Nuclear family	5	150	Begging	150	5	Yes	13	Yes	No										No		No					No				No		Govt. hospital	No		No
30	16	Male	Islam	Unmarried	Primary	No	No formal education	No formal education	Others	Home maker	Alone	Nuclear family	4	100	Begging	100	7	Yes	13	Yes	Yes	Herbal									No		No					No				No		Govt. hospital	No		No
31	17	Female	Hindu	Separated	No formal education	No	Primary	No formal education	Day labor	Others	Alone	Nuclear family	2	80	Begging	80	1	Yes					Yes	14	Yes	Too much bleeding and pain	Yes	Peers	Cloths	Costly	No		Yes	No		Yes	Yes	No		Irregular	No	No		Govt. hospital	No		No		No
32	17	Male	Hindu	Unmarried	No formal education	No	No formal education	No formal education	Others	Home maker	Alone	Nuclear family	2	150	Begging	150	5	Yes	12	Yes	Yes	Herbal									No		No					No				No		Govt. hospital	No		No
33	17	Female	Islam	Separated	No formal education	No	No formal education	No formal education	Unemployed	Others	Alone	Nuclear family	5	50	Begging	100	3	Yes					Yes	12	Yes	Too much bleeding and pain	No		Cloths	Costly	No		Yes	No		Yes	Yes	No		Irregular	No	No		Govt. hospital	No		No		Yes
34	16	Male	Islam	Unmarried	No formal education	No	No formal education	No formal education	Day labor	Home maker	Alone	Nuclear family	3	100	Begging	100	8	Yes	12	Yes	No										No		No					No				No		Govt. hospital	No		No
35	17	Male	Islam	Unmarried	No formal education	No	No formal education	No formal education	Others	Home maker	Alone	Nuclear family	3	150	Begging	150	4	Yes	12	Yes	No										No		No					No				No		Govt. hospital	No		No
36	17	Female	Hindu	Widow	Primary	No	Primary	Primary	Others	Unemployed	Living with mother	Nuclear family	3	140	Begging	140	5	Yes					Yes	13	No		Yes	Peers	Sanitary pad		No		Yes	No		Yes	No	No		Regular	No	No		Govt. hospital	No		No		No
37	18	Female	Hindu	Married	No formal education	No	No formal education	No formal education	Others	Others	Alone	Nuclear family	2	100	Begging	120	11	No					Yes	10	No		No		Cloths	Costly	No		Yes	No		Yes	Yes	No		Regular	No	No		Govt. hospital	No		Yes	Having unprotected sex	No
38	18	Female	Islam	Separated	Primary	No	Primary	No formal education	Others	Others	Alone	Nuclear family	6	100	Begging	100	4	Yes					Yes	11	No		Yes	Peers	Cloths	Costly	No		Yes	No		Yes	No	No		Regular	No	No		Govt. hospital	No		No		Yes
39	19	Female	Islam	Separated	No formal education	No	Primary	No formal education	Others	Others	Alone	Joint family	2	100	Begging	100	12	Yes					Yes	11	Yes	Too much bleeding and pain	Yes	Peers	Cloths	Costly	No		Yes	Yes	Condom	Yes	Yes	Yes		Irregular	No	No		Govt. hospital	Yes	needle sharing	No		No
40	19	Female	Islam	Separated	No formal education	No	No formal education	No formal education	Others	Unemployed	Living with mother	Nuclear family	6	100	Begging	100	2	Yes					Yes	12	Yes	Too much pain	No		Cloths	Costly	No		Yes	No		Yes	Yes	No		Regular	No	No		Medicine shop /pharmacy	No		No		Yes
41	19	Female	Islam	Separated	No formal education	No	No formal education	No formal education	Others	Others	Alone	Nuclear family	1	50	Begging	50	5	Yes					Yes	12	No		No		Cloths	Costly	No		Yes	No		Yes	Yes	No		Irregular	No	No		Govt. hospital	No		No		No
42	18	Female	Islam	Separated	No formal education	No	No formal education	No formal education	Unemployed	Others	Alone	Nuclear family	4	150	Begging	150	6	Yes					Yes	11	Yes	Too much bleeding	Yes	Peers	Sanitary pad		No		Yes	No		Yes	Yes	No		Regular	No	Yes	Doctor	Govt. hospital	No		No		Yes
43	18	Male	Islam	Unmarried	No formal education	No	No formal education	No formal education	Day labor	Others	Alone	Nuclear family	5	150	Begging	150	8	Yes	13	Yes	No										No		No					No				No		Govt. hospital	No		No		No
44	19	Male	Islam	Unmarried	No formal education	No	No formal education	No formal education	Business	Others	Living with mother	Nuclear family	3	250	Selling old stuff	250	5	Yes	13	No	No										No		No					No				No		Govt. hospital	No		No
45	18	Male	Islam	Unmarried	No formal education	No	No formal education	No formal education	Day labor	Home maker	Alone	Nuclear family	5	200	Pushing rickshaw	200	10	Yes	14	Yes	No										No		No					No				No		Govt. hospital	No		No
46	19	Male	Hindu	Unmarried	No formal education	No	No formal education	No formal education	Business	Home maker	Alone	Nuclear family	3	100	Begging	100	5	Yes	14	Yes	Yes	Herbal									No		No					No				No		Govt. hospital	No		No		No
47	17	Female	Islam	Separated	Primary	No	No formal education	No formal education	Day labor	Unemployed	Living with mother	Nuclear family	3	90	Begging	90	2	Yes					Yes	10	No		No		Cloths	Costly	No		Yes	No		No	No	No		Irregular	No	No		Govt. hospital	No		No		No
48	18	Male	Islam	Unmarried	No formal education	No	No formal education	No formal education	Agricultural worker	Others	Alone	Nuclear family	4	100	Pushing rickshaw	100	6	Yes	12	Yes	No										No		No					No				No		Govt. hospital	No		No
49	18	Female	Islam	Divorced	No formal education	No	Primary	No formal education	Others	Unemployed	Living with mother	Nuclear family	5	60	Begging	60	8	Yes					Yes	12	Yes		No		Cloths	Costly	No		Yes	No		Yes	Yes	No		Regular	No	No		Govt. hospital	No		No		Yes
50	18	Male	Islam	Unmarried	No formal education	No	No formal education	No formal education	Day labor	Home maker	Living with mother	Nuclear family	5	140	Pushing rickshaw	140	7	Yes	13	Yes	Yes	Herbal									No		No	No				No				No		Govt. hospital	No		No
51	16	Male	Islam	Unmarried	Primary	Yes	No formal education	No formal education	Business	Others	Alone	Nuclear family	5	100	Begging	100	7	Yes	12	Yes	Yes	Herbal									No		No					No				No		Govt. hospital	No		No
52	18	Male	Islam	Unmarried	No formal education	No	No formal education	No formal education	Agricultural worker	Others	Alone	Nuclear family	5	200	Collecting old materils	200	10	Yes	12	Yes	Yes	Herbal									No		No					No				Yes	Doctor	Govt. hospital	No		No
53	16	Female	Islam	Unmarried	No formal education	No	No formal education	No formal education	Others	Others	Alone	Nuclear family	4	90	Begging	110	11	Yes					Yes	14	Yes	Too much pain	No		Cloths	Don't know about it	No		Yes	No		Yes		No		Regular	No	No		Govt. hospital	No		No		No
54	19	Male	Islam	Unmarried	No formal education	No	No formal education	No formal education	Business	Home maker	Alone	Nuclear family	3	100	Collecting old materils	100	5	Yes	13	Yes	No										No		No					No				No		Govt. hospital	No		No
55	18	Male	Islam	Unmarried	No formal education	No	Primary	No formal education	Business	Others	Alone	Nuclear family	4	200	Porter	200	8	Yes	12	Yes	No										Yes	unknown	No					No				Yes	Doctor	Govt. hospital	No		No
56	18	Male	Islam	Unmarried	Primary	Yes	No formal education	No formal education	Day labor	Home maker	Alone	Nuclear family	3	100	Begging	100	6	Yes	13	Yes	Yes	Herbal									No		No					No				No		Govt. hospital	No		No
57	18	Male	Islam	Unmarried	No formal education	No	No formal education	No formal education	Agricultural worker	Home maker	Alone	Nuclear family	4	100	Begging	100	5	Yes	14	Yes	No										No		No					No				No		Govt. hospital	No		No
58	18	Male	Islam	Unmarried	No formal education	No	No formal education	No formal education	Business	Unemployed	Living with mother	Nuclear family	2	150	Begging	150	5	Yes	12	Yes	No										No		No					No				No		Govt. hospital	No		No
59	19	Male	Islam	Unmarried	No formal education	No	No formal education	No formal education	Business	Unemployed	Alone	Nuclear family	4	150	Begging	150	10	Yes	13	Yes	No										No		No					No				No		Govt. hospital	No		No
60	16	Female	Islam	Unmarried	Primary	No	No formal education	No formal education	Others	Others	Alone	Nuclear family	2	60	Begging	60	6	Yes					Yes	12	Yes	Too much pain	Yes	Peers	Cloths	Don't know about it	No		No			No	No	No		Irregular	No	No		Govt. hospital	No		No		No
61	18	Female	Islam	Unmarried	Primary	No	No formal education	No formal education	Day labor	Unemployed	Alone	Nuclear family	7	70	Begging	70	10	Yes					Yes	15	Yes	Too much pain	No		Cloths	Costly	No		Yes	No		Yes	No	No		Irregular	No	No		Govt. hospital	Yes	needle sharing	No		No
62	16	Female	Islam	Separated	Primary	No	No formal education	No formal education	Unemployed	Others	Alone	Nuclear family	9	110	Begging	110	3	Yes					Yes	15	Yes	Too much pain	Yes	Peers	Sanitary pad		No		No			No	No	No		Irregular	No	No		Govt. hospital	No		No		No
63	18	Male	Islam	Unmarried	No formal education	No	No formal education	No formal education	Agricultural worker	Home maker	Alone	Nuclear family	2	200	Porter	200	7	Yes	14	Yes	No										No		No					No				No		Govt. hospital	No		No		No
64	17	Male	Islam	Unmarried	No formal education	No	No formal education	No formal education	Day labor	Others	Alone	Nuclear family	5	100	Begging	100	2	Yes	12	Yes	Yes	Herbal									No		No					No				Yes	Doctor	Govt. hospital	No		No
65	18	Male	Islam	Unmarried	No formal education	No	No formal education	No formal education	Business	Others	Alone	Nuclear family	2	100	Begging	100	8	Yes	12	Yes	No										No		No					No				No		Govt. hospital	No		No
66	18	Male	Islam	Unmarried	No formal education	No	No formal education	No formal education	Agricultural worker	Others	Living with mother	Nuclear family	2	120	Begging	120	7	Yes	12	Yes	No										No		No					No				No		Govt. hospital	No		No
67	17	Male	Islam	Unmarried	No formal education	No	No formal education	No formal education	Business	Others	Alone	Nuclear family	4	150	Collecting old materils	150	10	Yes	12	Yes	No										No		No					No				No		Govt. hospital	No		No
68	19	Male	Islam	Unmarried	Primary	No	No formal education	No formal education	Agricultural worker	Others	Alone	Nuclear family	4	200	Pushing rickshaw	200	7	Yes	10	No	No										No		No					No				No		Govt. hospital	No		No
69	17	Female	Islam	Divorced	No formal education	No	No formal education	No formal education	Others	Unemployed	Living with mother	Nuclear family	4	50	Begging	100	3	Yes					Yes	12	Yes	Too much bleeding and pain	Yes	Peers	Cloths	Costly	No		Yes	No		Yes	Yes	No		Regular	No	Yes	Doctor	Govt. hospital	No		No		Yes
70	16	Female	Islam	Separated	No formal education	No	No formal education	No formal education	Others	Others	Living with mother	Nuclear family	4	150	Begging	150	3	Yes					Yes	12	Yes	Too much bleeding	No		Sanitary pad		No		Yes	No		Yes	No	No		Regular	No	No		Govt. hospital	No		No		Yes
71	17	Female	Islam	Separated	No formal education	No	No formal education	No formal education	Others	Unemployed	Alone	Nuclear family	3	70	Begging	70	5	Yes					Yes	12	No		Yes	Parents	Cloths	Costly	No		Yes	No		Yes	Yes	No		Regular	No	No		Govt. hospital	No		No		Yes
72	18	Female	Islam	Separated	Primary	No	No formal education	No formal education	Unemployed	Unemployed	Living with mother	Nuclear family	2	60	Begging	60	2	Yes					Yes	12	No		Yes	Peers	Cloths	Costly	No		Yes	No		Yes	Yes	No		Regular	No	No		Govt. hospital	No		No		No
73	17	Female	Islam	Unmarried	Primary	No	Primary	No formal education	Others	Others	Living with mother	Nuclear family	3	80	Begging	80	4	No					Yes	11	No		Yes	Peers	Cloths	Costly	No		No			No	No	No		Regular	No	No		Govt. hospital	Yes	unsafe sex	No		No
74	16	Female	Islam	Unmarried	Primary	No	Primary	Primary	Others	Unemployed	Living with mother	Nuclear family	1	100	Begging	100	4	Yes					Yes	14	No		Yes	Peers	Cloths	Costly	No		No			No	No	No		Regular	No	No		Private hospital	No		No		No
75	19	Female	Islam	Widow	No formal education	No	Primary	No formal education	Others	Others	Alone	Nuclear family	4	59	Begging	120	6	Yes					Yes	13	No		Yes	Peers	Cloths	Costly	No		Yes	No		Yes	No	No		Regular	No	No		Govt. hospital	No		No		Yes
76	18	Female	Islam	Widow	Primary	No	Primary	Primary	Others	Unemployed	Alone	Nuclear family	5	150	Begging	150	2	Yes					Yes	12	No		Yes	Peers	Sanitary pad		No		Yes	No		Yes	No	No		Regular	No	Yes	Doctor	Govt. hospital	No		No		No
77	18	Female	Islam	Divorced	Primary	No	Primary	No formal education	Others	Others	Alone	Nuclear family	7	130	Begging	130	10	Yes					Yes	11	No		No		Cloths	Costly	Yes	not specific	Yes	No		Yes	Yes	No		Regular	No	No		Govt. hospital	No		No		No
78	19	Male	Islam	Unmarried	No formal education	No	No formal education	No formal education	Day labor	Others	Alone	Nuclear family	6	200	Porter	200	3	Yes	13	Yes	No										No		No					No				No		Govt. hospital	No		No
79	18	Male	Islam	Unmarried	No formal education	No	No formal education	No formal education	Agricultural worker	Others	Alone	Nuclear family	5	150	Collecting old materils	150	2	Yes	14	Yes	No										No		No					No				No		Govt. hospital	No		No
80	19	Male	Islam	Unmarried	No formal education	No	No formal education	No formal education	Day labor	Others	Alone	Nuclear family	3	200	Collecting old materils	200	10	Yes	13	Yes	No										No		No					No				No		Govt. hospital	No		No		No
81	18	Male	Islam	Unmarried	No formal education	No	No formal education	No formal education	Day labor	Others	Alone	Nuclear family	5	150	Begging	150	7	Yes	12	Yes	No										No		No					No				No		Govt. hospital	No		No
82	18	Female	Islam	Unmarried	Primary	No	No formal education	No formal education	Others	Home maker	Living with mother	Nuclear family	8	80	Begging	80	3	Yes					Yes	13	No		Yes	Peers	Cloths	Costly	No		Yes	No		No	No	No		Regular	No	No		Govt. hospital	No		No		No
83	19	Male	Islam	Unmarried	No formal education	No	No formal education	No formal education	Day labor	Others	Alone	Nuclear family	5	150	Collecting old materils	150	10	Yes	12	Yes	Yes	Herbal									Yes	ubknown	No					No				No		Govt. hospital	No		No
84	18	Male	Islam	Unmarried	No formal education	No	No formal education	No formal education	Business	Others	Alone	Nuclear family	3	100	Begging	100	6	Yes	12	Yes	No										No		No					No				No		Govt. hospital	No		No
85	18	Male	Islam	Unmarried	No formal education	No	No formal education	No formal education	Business	Unemployed	Alone	Nuclear family	2	100	Begging	100	5	Yes	13	No	No										No		No					No				No		Govt. hospital	No		No
86	19	Male	Islam	Unmarried	No formal education	No	No formal education	No formal education	Day labor	Unemployed	Living with mother	Nuclear family	2	100	Begging	100	5	Yes	12	Yes	Yes	Herbal									No		No					No				No		Govt. hospital	No		No
87	18	Male	Islam	Unmarried	No formal education	No	No formal education	No formal education	Day labor	Home maker	Alone	Nuclear family	5	100	Begging	100	3	Yes	13	Yes	No										No		No					No				No		Govt. hospital	No		No
88	18	Male	Islam	Unmarried	No formal education	No	No formal education	No formal education	Day labor	Others	Alone	Nuclear family	5	120	Begging	120	7	Yes	14	Yes	No										No		No					No				No		Govt. hospital	No		No
89	19	Female	Islam	Separated	Primary	No	Primary	No formal education	Others	Unemployed	Alone	Nuclear family	5	80	Begging	80	5	Yes					Yes	13	No		No		Cloths	Costly	No		Yes	No		Yes	Yes	No		Regular	No	No		Govt. hospital	No		No		No
90	16	Female	Islam	Unmarried	No formal education	No	No formal education	No formal education	Others	Others	Living with mother	Nuclear family	5	60	Begging	60	10	Yes					Yes	13	No		No		Cloths	Costly	No		Yes	No		Yes	No	No		Irregular	No	No		Govt. hospital	Yes	sex	No		Yes
91	18	Female	Islam	Widow	Primary	No	No formal education	No formal education	Others	Others	Living with mother	Nuclear family	5	100	Begging	100	3	Yes					Yes	12	Yes	Too much pain	Yes	Peers	Cloths	Costly	No		Yes	No		Yes	No	No		Regular	No	No		Govt. hospital	No		No		Yes
92	18	Male	Islam	Unmarried	No formal education	No	No formal education	No formal education	Business	Others	Alone	Nuclear family	6	100	Begging	100	8	Yes	12	Yes	No										No		No					No				No		Govt. hospital	No		No
93	16	Female	Hindu	Widow	Primary	No	Primary	Primary	Others	Unemployed	Living with mother	Nuclear family	4	140	Begging	140	5	Yes					Yes	13	No		No		Cloths	Costly	No		Yes	No		Yes		No		Regular	No	No		Govt. hospital	No		No		Yes
94	19	Female	Islam	Separated	Primary	No	Primary	Primary	Others	Unemployed	Alone	Nuclear family	10	120	Begging	120	6	Yes					Yes	13	No		Yes	Peers	Cloths	Costly	No		Yes	No		Yes	Yes	No		Regular	No	No		Govt. hospital	No		No		No
95	19	Female	Islam	Widow	Primary	No	Primary	No formal education	Day labor	Unemployed	Alone	Nuclear family	2	150	Begging	150	3	Yes					Yes	12	No		Yes	Peers	Cloths	Costly	No		Yes	Yes	Condom	Yes		No		Regular	No	No		Govt. hospital	No		Yes	Having history of STI	Yes
96	16	Male	Islam	Unmarried	No formal education	No	No formal education	No formal education	Day labor	Others	Alone	Nuclear family	4	100	Begging	100	7	Yes	13	Yes	No										No		No					No				No		Govt. hospital	No		No
97	17	Male	Islam	Unmarried	No formal education	No	No formal education	No formal education	Day labor	Home maker	Alone	Nuclear family	5	100	Begging	100	6	Yes	12	Yes	No										No		No					No				No		Govt. hospital	No		No		No
98	16	Male	Islam	Unmarried	Primary	No	No formal education	No formal education	Unemployed	Others	Alone	Nuclear family	6	200	Collecting old materils	200	2	Yes	12	Yes	No										No		No					No				No		Govt. hospital	No		No
99	16	Male	Islam	Unmarried	No formal education	No	No formal education	No formal education	Business	Others	Living with mother	Nuclear family	4	100	Begging	200	3	Yes	13	Yes	No										No		No					No				No		Govt. hospital	No		No
100	19	Male	Islam	Unmarried	No formal education	No	No formal education	No formal education	Day labor	Others	Alone	Nuclear family	4	120	Begging	120	1	Yes	13	Yes	No	Pharmacy									No		No					No				No		Govt. hospital	No		No		No
101	16	Female	Islam	Divorced	Primary	No	Primary	No formal education	Others	Unemployed	Living with mother	Nuclear family	5	100	Begging	100	3	Yes					Yes	12	No		Yes	Peers	Cloths	Costly	No		Yes	No		Yes	Yes	No		Regular	No	No		Govt. hospital	No		No		No
102	18	Female	Islam	Separated	No formal education	No	No formal education	No formal education	Others	Others	Alone	Nuclear family	4	50	Begging	130	6	Yes					Yes	14	No		No		Cloths	Costly	Yes	unknown	Yes	No		Yes	Yes	No		Regular	No	No		Govt. hospital	No		No		No
103	16	Female	Islam	Separated	No formal education	No	No formal education	No formal education	Unemployed	Unemployed	Living with mother	Nuclear family	3	150	Begging	150	5	Yes					Yes	11	Yes	Too much pain	Yes	Peers	Cloths	Costly	No		Yes	No		Yes	Yes	No		Regular	No	Yes	Doctor	Govt. hospital	No		No		Yes
104	17	Female	Islam	Separated	No formal education	No	No formal education	No formal education	Others	Home maker	Living with mother	Nuclear family	3	100	Begging	100	5	Yes					Yes	12	Yes	Too much pain	Yes	Peers	Cloths	Costly	No		Yes	No		Yes		No		Irregular	No	No		Govt. hospital	No		No		Yes
105	19	Female	Islam	Separated	No formal education	No	No formal education	No formal education	Day labor	Unemployed	Living with mother	Nuclear family	5	100	Begging	100	2	Yes					Yes	12	No		No		Cloths	Costly	No		Yes	No		Yes	Yes	No		Regular	No	No		Govt. hospital	No		No		Yes
106	19	Male	Islam	Unmarried	Primary	No	No formal education	No formal education	Day labor	Others	Alone	Nuclear family	3	100	Begging	100	10	Yes	11	Yes	Yes	Herbal									No		No					No				No		Govt. hospital	No		No
107	16	Female	Islam	Unmarried	No formal education	No	No formal education	No formal education	Unemployed	Home maker	Alone	Nuclear family	3	50	Begging	50	8	Yes					Yes	12	No		Yes	Peers	Cloths	Costly	No		No					No		Regular	No	No		Govt. hospital	No		No		Yes
108	19	Female	Islam	Unmarried	Primary	No	No formal education	No formal education	Unemployed	Others	Alone	Nuclear family	4	100	Begging	100	1	Yes					Yes	12	No		No		Cloths	Costly	No		No			Yes	No	No		Regular	No	No		Govt. hospital	No		No		Yes
109	18	Female	Islam	Married	No formal education	No	No formal education	No formal education	Others	Home maker	Alone	Nuclear family	5	80	Begging	150	8	Yes					Yes	12	No		No		Cloths	Costly	No		Yes	No		Yes	Yes	No		Irregular	No	No		Govt. hospital	No		No		Yes
110	19	Female	Islam	Unmarried	Primary	No	Primary	Primary	Others	Unemployed	Living with mother	Nuclear family	4	100	Begging	100	6	Yes					Yes	12	No		Yes	Peers	Cloths	Costly	No		Yes	No		Yes	Yes	No		Regular	No	No		Govt. hospital	No		No		No
111	18	Female	Islam	Unmarried	Primary	No	Primary	No formal education	Others	Unemployed	Living with mother	Nuclear family	7	100	Begging	100	3	Yes					Yes	13	No		Yes	Peers	Cloths	Costly	No		No			No	No	No		Regular	No	No		Govt. hospital	No		No		No
112	19	Female	Islam	Separated	Primary	No	Primary	No formal education	Others	Others	Living with mother	Nuclear family	8	90	Begging	130	6	Yes					Yes	12	No		Yes	Peers	Cloths	Costly	No		Yes	No		Yes	No	No		Regular	No	No		Govt. hospital	No		No		Yes
113	19	Female	Islam	Widow	Primary	No	No formal education	No formal education	Others	Unemployed	Living with mother	Nuclear family	6	140	Begging	140	3	Yes					Yes	12	No		Yes	Peers	Cloths	Costly	No		Yes	No		Yes	Yes	No		Regular	No	No		Govt. hospital	No		No		Yes
114	18	Male	Islam	Unmarried	No formal education	No	No formal education	No formal education	Others	Home maker	Alone	Nuclear family	6	100	Begging	100	8	Yes	12	Yes	No										Yes	unknown	No					No				No		Govt. hospital	No		No
115	18	Male	Islam	Unmarried	Primary	No	No formal education	No formal education	Day labor	Others	Alone	Nuclear family	6	200	Collecting old materils	200	10	Yes	12	Yes	No										No		No					No				No		Govt. hospital	No		No
116	18	Male	Islam	Unmarried	Primary	No	No formal education	No formal education	Others	Home maker	Alone	Nuclear family	3	150	Begging	150	2	Yes	12	Yes	No										No		No					No				No		Govt. hospital	No		No
117	18	Female	Islam	Married	Primary	No	No formal education	No formal education	Others	Others	Alone	Nuclear family	2	100	Begging	100	5	Yes					Yes	12	No		No		Cloths	Costly	No		Yes	No		Yes	Yes	No		Regular	No	Yes	Doctor	Govt. hospital	No		No		Yes
118	19	Female	Islam	Widow	Primary	No	Primary	No formal education	Others	Unemployed	Living with mother	Nuclear family	5	110	Begging	110	3	Yes					Yes	12	No		Yes	Peers	Cloths	Costly	No		Yes	No		Yes		No		Regular	No	No		Govt. hospital	No		No		Yes
119	18	Male	Islam	Unmarried	Primary	No	No formal education	No formal education	Others	Others	Alone	Nuclear family	3	150	Begging	150	6	Yes	12	Yes	Yes	Herbal									No		No					No				No		Govt. hospital	No		No
120	18	Female	Islam	Married	Primary	No	No formal education	No formal education	Others	Home maker	Living with mother	Nuclear family	6	100	Begging	100	10	Yes					Yes	11	No		No		Cloths	Costly	No		Yes	No		Yes	No	No		Regular	No	Yes	Doctor	Govt. hospital	No		Yes	Having unprotected sex	No
121	19	Female	Islam	Separated	Primary	No	Primary	Primary	Others	Others	Alone	Nuclear family	7	80	Begging	120	4	Yes					Yes	12	No		Yes	Peers	Cloths	Costly	No		Yes	No		Yes		No		Regular	No	No		Govt. hospital	No		No		Yes
122	18	Male	Islam	Unmarried	No formal education	No	No formal education	No formal education	Day labor	Home maker	Living with mother	Nuclear family	3	200	Porter	200	5	Yes	13	Yes	No										No		No					No				No		Govt. hospital	No		No
123	19	Female	Islam	Separated	Primary	No	Primary	No formal education	Others	Unemployed	Living with mother	Nuclear family	6	130	Begging	130	4	Yes					Yes	10	No		Yes	Peers	Cloths	Costly	No		Yes	No		Yes		No		Regular	No	No		Govt. hospital	No		No		Yes
124	18	Female	Islam	Widow	Primary	No	No formal education	No formal education	Others	Others	Living with mother	Nuclear family	6	90	Begging	130	5	Yes					Yes	12	No		Yes	Peers	Cloths	Costly	No		Yes	No		Yes	No	No		Regular	No	No		Govt. hospital	No		No		Yes
125	16	Male	Islam	Unmarried	No formal education	No	No formal education	No formal education	Others	Unemployed	Alone	Nuclear family	3	150	Begging	150	10	Yes	12	Yes	Yes	Herbal									No		No					No				No		Govt. hospital	No		No
126	18	Male	Islam	Unmarried	Primary	No	Primary	No formal education	Others	Others	Alone	Nuclear family	6	120	Collecting old materils	120	3	Yes	12	Yes	No										No		No					No				No		Govt. hospital	No		No
127	18	Male	Islam	Unmarried	Primary	No	Primary	No formal education	Others	Others	Alone	Nuclear family	6	150	Begging	150	7	Yes	12	Yes	Yes	Herbal									No		Yes	No				No				No		Govt. hospital	No		No
128	19	Male	Islam	Unmarried	No formal education	No	No formal education	No formal education	Day labor	Home maker	Alone	Nuclear family	2	150	Pushing rickshaw	150	5	Yes	12	Yes	No										No		No					No				No		Medicine shop /pharmacy	No		No
129	19	Male	Islam	Unmarried	Primary	No	No formal education	No formal education	Unemployed	Others	Alone	Nuclear family	9	150	Begging	150	4	Yes	12	Yes	Yes	Herbal									No		No					No				No		Govt. hospital	No		No
130	18	Male	Islam	Unmarried	Primary	No	Primary	No formal education	Others	Unemployed	Alone	Nuclear family	4	140	Collecting old materils	140	6	Yes	13	Yes	No										No		No					No				No		Others	No		No
131	18	Male	Islam	Separated	Primary	No	Primary	No formal education	Others	Others	Alone	Nuclear family	5	150	Begging	150	9	Yes	12	Yes	No										No		Yes	No				No				No		Govt. hospital	No		No
132	19	Male	Islam	Unmarried	Primary	No	Primary	Primary	Others	Others	Alone	Nuclear family	7	160	Begging	160	5	Yes	13	Yes	No										No		No					No				No		Medicine shop /pharmacy	No		No
133	18	Male	Islam	Unmarried	Primary	No	Primary	No formal education	Others	Unemployed	Alone	Nuclear family	3	140	Begging	140	5	Yes	12	Yes	No										No		Yes	Yes	Condom			No				No		Govt. hospital	No		No
134	19	Male	Islam	Unmarried	Primary	No	No formal education	No formal education	Others	Others	Alone	Nuclear family	4	160	Porter	160	4	Yes	13	Yes	No										No		No					No				No		Govt. hospital	No		No
135	18	Male	Islam	Unmarried	No formal education	No	No formal education	No formal education	Day labor	Unemployed	Alone	Nuclear family	4	150	Begging	150	3	Yes	12	Yes	No										No		No					No				No		Govt. hospital	No		No
136	19	Female	Islam	Married	Primary	No	No formal education	No formal education	Others	Home maker	Living with mother	Nuclear family	6	150	Begging	150	3	Yes					Yes	11	No		No		Cloths	Costly	No		Yes	No		Yes	Yes	No		Regular	No	No		Govt. hospital	Yes	needle sharing	No		Yes
137	16	Male	Islam	Unmarried	Primary	No	No formal education	No formal education	Others	Unemployed	Alone	Nuclear family	2	100	Begging	100	5	Yes	13	Yes	No										No		No					No				No		Medicine shop /pharmacy	No		No
138	16	Female	Islam	Unmarried	Primary	No	Primary	Primary	Others	Unemployed	Living with mother	Nuclear family	5	90	Begging	100	5	Yes					Yes	13	No		Yes	Peers	Cloths	Costly	No		No			No	No	No		Regular	No	No		Govt. hospital	No		No		No
139	17	Male	Islam	Unmarried	No formal education	Yes	Primary	No formal education	Day labor	Unemployed	Alone	Nuclear family	2	150	Begging	150	3	Yes	10	Yes	No										No		No					No				No		Medicine shop /pharmacy	No		No
140	16	Male	Islam	Unmarried	Primary	No	No formal education	No formal education	Day labor	Home maker	Alone	Nuclear family	3	150	Collecting old materils	150	4	Yes	12	Yes	Yes	Herbal									No		No					No				No		Others	No		No
141	17	Male	Islam	Unmarried	No formal education	No	No formal education	No formal education	Day labor	Home maker	Alone	Nuclear family	2	120	Begging	120	3	Yes	10	Yes	No										No		No					No				No		Govt. hospital	No		No
142	16	Male	Islam	Unmarried	No formal education	No	No formal education	No formal education	Day labor	Home maker	Alone	Nuclear family	2	150	Collecting old materils	150	4	Yes	11	Yes	No										No		No					No				No		Medicine shop /pharmacy	No		No
143	17	Female	Islam	Married	Primary	No	No formal education	No formal education	Others	Home maker	Alone	Nuclear family	4	100	Begging	100	6	Yes					Yes	12	No		No		Cloths	Costly	No		Yes	No		Yes	No	No		Regular	No	No		Govt. hospital	No		No		Yes
144	16	Male	Islam	Unmarried	Primary	No	No formal education	No formal education	Day labor	Unemployed	Alone	Nuclear family	3	200	Collecting old materils	200	5	Yes	12	Yes	No										No		No					No				No		Govt. hospital	No		No
145	16	Male	Islam	Unmarried	No formal education	No	No formal education	No formal education	Day labor	Home maker	Alone	Nuclear family	4	150	Collecting old materils	150	5	Yes	12	Yes	No										No		No					No				No		Govt. hospital	No		No
146	18	Male	Islam	Unmarried	No formal education	No	No formal education	No formal education	Day labor	Home maker	Alone	Nuclear family	6	150	Begging	150	4	Yes	11	Yes	No										No		No					No				No		Govt. hospital	No		No
147	17	Male	Islam	Unmarried	No formal education	No	No formal education	No formal education	Day labor	Home maker	Alone	Nuclear family	3	200	Pushing rickshaw	200	5	Yes	11	Yes	No										No		No					No				No		Others	No		No
148	18	Male	Islam	Unmarried	Primary	No	No formal education	No formal education	Day labor	Home maker	Alone	Nuclear family	4	200	Pushing rickshaw	200	6	Yes	12	Yes	No										No		No					No				No		Govt. hospital	No		No
149	16	Male	Islam	Unmarried	Primary	No	No formal education	No formal education	Unemployed	Unemployed	Alone	Nuclear family	5	200	Begging	200	5	Yes	12	Yes	No										No		No					No				No		Govt. hospital	No		No
150	16	Male	Hindu	Unmarried	No formal education	Yes	No formal education	No formal education	Others	Home maker	Alone	Nuclear family	3	120	Begging	120	6	Yes	12	Yes	No										Yes	unknown	No					No				No		Medicine shop /pharmacy	No		No
151	17	Male	Islam	Unmarried	No formal education	No	No formal education	Primary	Day labor	Unemployed	Alone	Nuclear family	2	200	Begging	200	4	Yes	12	Yes	No										No		No					No				No		Govt. hospital	No		No
152	17	Male	Islam	Unmarried	No formal education	No	No formal education	No formal education	Day labor	Home maker	Alone	Nuclear family	4	200	Begging	200	2	Yes	12	Yes	No										No		No					No				No		Govt. hospital	No		No
153	17	Male	Islam	Unmarried	No formal education	No	No formal education	No formal education	Day labor	Unemployed	Alone	Nuclear family	4	180	Begging	180	4	Yes	12	Yes	No										No		No					No				No		Govt. hospital	No		No
154	16	Male	Islam	Unmarried	Primary	No	Primary	Primary	Day labor	Home maker	Alone	Nuclear family	2	200	Pushing rickshaw	200	5	Yes	12	Yes	No										No		No					No				No		Medicine shop /pharmacy	No		No
155	17	Male	Islam	Unmarried	No formal education	No	No formal education	Primary	Day labor	Unemployed	Alone	Nuclear family	3	150	Collecting old materils	150	3	Yes	12	Yes	No										No		No					No				No		Govt. hospital	No		No
156	18	Male	Islam	Unmarried	No formal education	No	No formal education	No formal education	Others	Home maker	Alone	Nuclear family	5	150	Begging	150	10	Yes	12	Yes	No										No		No					No				No		Govt. hospital	No		No
157	16	Female	Islam	Unmarried	Primary	No	Primary	Primary	Others	Others	Alone	Nuclear family	6	90	Begging	140	8	Yes					Yes	12	No		Yes	Peers	Cloths	Costly	No		Yes	No		Yes	No	No		Regular	No	No		Govt. hospital	No		No		No
158	17	Female	Islam	Separated	Primary	No	Primary	Primary	Day labor	Unemployed	Alone	Nuclear family	12	150	Begging	150	3	Yes					Yes	12	No		Yes	Peers	Cloths	Costly	No		Yes	No		Yes	Yes	No		Regular	No	No		Govt. hospital	No		No		Yes
159	17	Male	Islam	Unmarried	Primary	No	Primary	No formal education	Day labor	Unemployed	Alone	Nuclear family	6	170	Collecting old materils	170	8	Yes	13	Yes	No										No		No					No				No		Govt. hospital	No		No
160	16	Male	Islam	Unmarried	Primary	No	Primary	No formal education	Day labor	Others	Alone	Nuclear family	9	140	Begging	140	6	Yes	12	Yes	Yes	Herbal									No		No					No				No		Medicine shop /pharmacy	No		No
161	17	Female	Islam	Widow	Primary	No	Primary	Primary	Others	Others	Alone	Nuclear family	7	130	Begging	130	4	No					Yes	12	No		Yes	Peers	Sanitary pad		No		Yes	No		Yes	Yes	No		Regular	No	No		Govt. hospital	No		No		Yes
162	17	Male	Islam	Unmarried	No formal education	No	No formal education	No formal education	Others	Home maker	Alone	Nuclear family	5	100	Begging	100	8	Yes	13	Yes	No										No		Yes	No				No				No		Govt. hospital	No		No
163	16	Female	Islam	Separated	No formal education	No	Primary	No formal education	Others	Others	Alone	Nuclear family	3	110	Begging	110	5	Yes					Yes	13	No		Yes	Peers	Cloths	Costly	No		Yes	No		Yes	Yes	No		Regular	No	No		Govt. hospital	No		No		No
164	16	Male	Islam	Married	Primary	No	No formal education	No formal education	Others	Home maker	Alone	Nuclear family	6	200	Pushing rickshaw	200	7	Yes	13	Yes	Yes	Herbal									No		No					No				No		Medicine shop /pharmacy	No		No
165	17	Male	Hindu	Married	No formal education	No	No formal education	No formal education	Day labor	Home maker	Alone	Nuclear family	4	200	Begging	200	5	Yes	12	Yes	No										No		No					No				No		Govt. hospital	No		No
166	18	Female	Islam	Divorced	No formal education	No	Primary	No formal education	Day labor	Home maker	Alone	Nuclear family	3	170	Collecting old materils	170	4	Yes	12	Yes	No										No		No					No				No		Govt. hospital	No		No
167	16	Male	Islam	Unmarried	Primary	No	No formal education	Primary	Day labor	Unemployed	Alone	Nuclear family	3	150	Collecting old materils	150	4	Yes	12	Yes	No										No		No					No				No		Govt. hospital	No		No
168	16	Male	Islam	Unmarried	No formal education	No	No formal education	No formal education	Day labor	Unemployed	Alone	Nuclear family	2	180	Collecting old materils	180	3	Yes	12	Yes	No										No		No					No				No		Govt. hospital	No		No
169	16	Female	Islam	Unmarried	No formal education	No	No formal education	No formal education	Others	Others	Alone	Nuclear family	2	100	Begging	100	5	Yes					Yes	12	No		No		Cloths	Costly	No		No			Yes	No	No		Irregular	No	No		Govt. hospital	No		No		Yes
170	17	Female	Hindu	Unmarried	No formal education	No	No formal education	No formal education	Day labor	Unemployed	Alone	Nuclear family	6	140	Begging	140	7	Yes					Yes	12	No		Yes	Peers	Cloths	Costly	No		No			No	No	No		Regular	No	No		Govt. hospital	No		No		No
171	17	Female	Islam	Married	No formal education	No	No formal education	No formal education	Day labor	Others	Alone	Nuclear family	3	100	Begging	100	10	Yes					Yes	12	No		No		Cloths	Costly	No		No			Yes	Yes	No		Regular	No	No		Medicine shop /pharmacy	No		No		Yes
172	16	Male	Islam	Unmarried	No formal education	No	No formal education	No formal education	Others	Home maker	Alone	Nuclear family	2	150	Begging	150	8	Yes	12	Yes	Yes	Herbal									No		No					No				No		Govt. hospital	No		No
173	17	Female	Islam	Separated	No formal education	No	No formal education	No formal education	Others	Unemployed	Alone	Nuclear family	7	110	Begging	110	6	Yes					Yes	13	No		Yes	Peers	Cloths	Costly	No		Yes	No		Yes	Yes	No		Regular	No	No		Govt. hospital	No		No		Yes
174	17	Female	Islam	Widow	No formal education	No	No formal education	No formal education	Others	Unemployed	Alone	Nuclear family	6	150	Begging	150	4	Yes					Yes	13	No		Yes	Peers	Cloths	Costly	No		Yes	Yes	Condom	Yes		No		Regular	No	No		Govt. hospital	No		No		Yes
175	16	Female	Islam	Unmarried	No formal education	No	No formal education	No formal education	Others	Unemployed	Alone	Nuclear family	4	110	Begging	110	5	Yes					Yes	12	No		Yes	Peers	Cloths	Costly	No		No			No	No	No		Regular	No	No		Govt. hospital	No		No		No
176	17	Male	Islam	Married	Primary	Yes	No formal education	No formal education	Others	Unemployed	Alone	Nuclear family	4	120	Begging	120	5	Yes					Yes	12	No		Yes	Peers	Cloths	Costly	No		Yes	No		Yes		No		Regular	No	No		Govt. hospital	No		No		Yes
177	18	Female	Islam	Widow	Primary	No	Primary	No formal education	Others	Others	Alone	Nuclear family	10	130	Begging	130	6	Yes					Yes	13	No		Yes	Peers	Cloths	Costly	No		Yes	No		Yes		No		Regular	No	No		Govt. hospital	No		Yes	Having unprotected sex	Yes
178	17	Female	Islam	Married	No formal education	No	No formal education	No formal education	Day labor	Others	Alone	Nuclear family	3	150	Begging	150	8	Yes					Yes	12	No		No		Cloths	Costly	No		No			Yes	No	No		Regular	No	No		Govt. hospital	No		No		Yes
179	19	Female	Islam	Separated	No formal education	No	No formal education	No formal education	Others	Others	Living with mother	Nuclear family	6	120	Begging	120	4	Yes					Yes	12	No		Yes	Peers	Cloths	Costly	No		Yes	No		Yes	Yes	No		Regular	No	No		Govt. hospital	No		No		Yes
180	19	Female	Islam	Unmarried	No formal education	No	No formal education	No formal education	Others	Others	Alone	Nuclear family	8	140	Begging	140	5	Yes					Yes	11	Yes	Too much pain	Yes	Peers	Cloths	Costly	No		Yes	No		Yes	Yes	No		Regular	No	No		Govt. hospital	No		No		No
181	16	Male	Islam	Unmarried	No formal education	No	No formal education	No formal education	Others	Unemployed	Alone	Nuclear family	3	100	Begging	100	10	Yes	12	Yes	No										No		No					No				No		Medicine shop /pharmacy	No		No
182	18	Male	Islam	Unmarried	No formal education	No	No formal education	No formal education	Others	Unemployed	Alone	Nuclear family	4	150	Collecting old materils	150	8	Yes	12	Yes	No										Yes	unknown	No					No				No		Govt. hospital	No		No
183	19	Male	Islam	Unmarried	No formal education	No	No formal education	No formal education	Others	Home maker	Alone	Nuclear family	5	100	Begging	100	5	Yes	12	Yes	No										No		No					No				No		Govt. hospital	No		No
184	18	Male	Islam	Unmarried	No formal education	No	No formal education	No formal education	Day labor	Others	Alone	Nuclear family	2	120	Begging	120	10	Yes	13	Yes	No										No		No					No				No		Govt. hospital	No		No
185	18	Male	Islam	Unmarried	No formal education	No	No formal education	No formal education	Others	Unemployed	Alone	Nuclear family	5	150	Begging	150	2	Yes	13	Yes	No										No		No					No				No		Govt. hospital	No		No
186	19	Male	Islam	Unmarried	No formal education	No	No formal education	No formal education	Day labor	Others	Alone	Nuclear family	3	100	Begging	100	10	Yes	12	Yes	No										No		No					No				No		Govt. hospital	No		No
187	18	Male	Islam	Unmarried	No formal education	No	No formal education	No formal education	Others	Home maker	Alone	Nuclear family	5	100	Begging	100	2	Yes	12	Yes	No										No		No					No				No		Govt. hospital	No		No
188	18	Male	Islam	Unmarried	Primary	No	No formal education	No formal education	Others	Home maker	Alone	Nuclear family	3	150	Begging	150	5	Yes	12	Yes	No										No		No					No				No		Govt. hospital	No		No
189	18	Female	Islam	Separated	No formal education	No	Primary	No formal education	Day labor	Unemployed	Living with mother	Nuclear family	9	110	Begging	110	7	Yes					Yes	13	No		Yes	Peers	Cloths	Costly	No		No			Yes		No		Regular	No	No		Govt. hospital	No		Yes	Having history of STI	Yes
190	18	Male	Islam	Unmarried	No formal education	No	No formal education	No formal education	Others	Home maker	Alone	Nuclear family	4	100	Begging	100	5	Yes	13	Yes	No										No		No					No				No		Govt. hospital	No		No
191	19	Male	Islam	Unmarried	No formal education	No	No formal education	No formal education	Day labor	Others	Alone	Nuclear family	4	100	Begging	100	8	Yes	12	Yes	No										No		No					No				No		Govt. hospital	No		No
192	18	Female	Islam	Widow	No formal education	No	No formal education	No formal education	Day labor	Unemployed	Alone	Nuclear family	6	130	Begging	130	6	Yes					Yes	13	No		Yes	Peers	Cloths	Costly	No		Yes	Yes	Pill	Yes		No		Regular	No	No		Govt. hospital	No		No		Yes
193	16	Female	Islam	Unmarried	No formal education	No	No formal education	No formal education	Others	Unemployed	Living with mother	Nuclear family	8	150	Begging	150	6	Yes					Yes	14	No		Yes	Peers	Sanitary pad		No		No			No	No	No		Regular	No	No		Govt. hospital	No		No		No
194	19	Male	Islam	Unmarried	No formal education	No	No formal education	No formal education	Others	Home maker	Alone	Nuclear family	2	100	Begging	100	8	Yes	12	Yes	No										No		No					No				No		Govt. hospital	No		No
195	17	Male	Islam	Unmarried	Primary	No	No formal education	No formal education	Unemployed	Unemployed	Alone	Nuclear family	6	140	Begging	140	9	Yes	13	Yes	No										No		No					No				No		Govt. hospital	No		No
196	16	Male	Islam	Unmarried	Primary	No	Primary	Primary	Others	Others	Alone	Nuclear family	5	130	Begging	130	7	Yes	12	Yes	Yes	Herbal									No		No					No				No		Govt. hospital	No		No
197	17	Male	Islam	Unmarried	No formal education	No	Primary	Primary	Others	Unemployed	Alone	Nuclear family	9	150	Begging	150	10	Yes	14	Yes	Yes	Herbal									No		Yes	Yes	Condom			No				No		Govt. hospital	No		No
198	17	Male	Islam	Unmarried	No formal education	No	Primary	No formal education	Day labor	Unemployed	Alone	Nuclear family	3	140	Begging	140	5	Yes	12	Yes	No										No		No					No				No		Govt. hospital	No		No
199	16	Male	Islam	Unmarried	Primary	No	Primary	No formal education	Others	Others	Alone	Nuclear family	4	150	Collecting old materils	150	6	Yes	13	Yes	Yes	Herbal									No		No					No				No		Govt. hospital	No		No
200	17	Male	Islam	Unmarried	Primary	No	Primary	No formal education	Others	Unemployed	Alone	Nuclear family	8	120	Begging	120	5	Yes	12	Yes	No										No		No					No				No		Others	No		No
201	17	Male	Islam	Unmarried	Primary	No	Primary	Primary	Others	Others	Alone	Nuclear family	6	170	Collecting old materils	170	6	Yes	13	Yes	No										No		No					No				No		Govt. hospital	No		No
202	16	Male	Islam	Unmarried	Primary	No	No formal education	No formal education	Others	Unemployed	Alone	Nuclear family	5	150	Collecting old materils	150	8	Yes	12	Yes	Yes	Herbal									No		No					No				No		Govt. hospital	No		No
203	16	Male	Hindu	Unmarried	No formal education	No	No formal education	No formal education	Others	Home maker	Alone	Nuclear family	4	100	Begging	100	9	Yes	12	Yes	No										No		No					No				No		Govt. hospital	No		No
204	17	Male	Islam	Unmarried	Primary	No	Primary	No formal education	Others	Others	Alone	Nuclear family	7	200	Collecting old materils	200	5	Yes	13	Yes	No										No		No					No				No		Govt. hospital	No		No
205	17	Male	Islam	Unmarried	No formal education	No	Primary	No formal education	Others	Unemployed	Alone	Nuclear family	4	160	Begging	160	5	Yes	13	Yes	No										No		No					No				No		Govt. hospital	No		No
206	16	Male	Islam	Unmarried	Primary	No	Primary	Primary	Unemployed	Unemployed	Alone	Nuclear family	7	140	Begging	140	6	Yes	13	Yes	No										No		No					No				No		Govt. hospital	No		No
207	16	Male	Hindu	Unmarried	No formal education	No	Primary	No formal education	Day labor	Unemployed	Alone	Nuclear family	12	130	Begging	130	5	Yes	13	Yes	No										No		No					No				No		Govt. hospital	No		No
208	16	Male	Islam	Unmarried	No formal education	No	No formal education	No formal education	Others	Unemployed	Alone	Nuclear family	3	100	Begging	100	10	Yes	13	Yes	No										No		No					No				No		Govt. hospital	No		No
209	17	Male	Islam	Unmarried	Primary	No	No formal education	No formal education	Others	Unemployed	Alone	Nuclear family	3	150	Collecting old materils	150	5	Yes	12	Yes	Yes	Herbal									No		No					No				No		Govt. hospital	No		No
210	17	Male	Islam	Unmarried	No formal education	No	No formal education	No formal education	Day labor	Home maker	Alone	Nuclear family	6	150	Collecting old materils	150	7	Yes	12	Yes	No										No		No					No				No		Govt. hospital	No		No
211	16	Male	Islam	Unmarried	Primary	No	No formal education	No formal education	Others	Others	Alone	Nuclear family	1	100	Begging	100	10	Yes	12	Yes	Yes	Herbal									No		No					No				Yes	Doctor	Others	No		No
212	16	Male	Islam	Unmarried	No formal education	No	No formal education	No formal education	Others	Home maker	Alone	Nuclear family	5	120	Begging	120	10	Yes	12	Yes	Yes	Herbal									No		No					No				Yes	Doctor	Govt. hospital	No		No
213	19	Male	Islam	Unmarried	No formal education	No	No formal education	No formal education	Others	Others	Alone	Nuclear family	5	100	Begging	100	7	Yes	12	Yes	No										Yes	unknown	No					No				No		Govt. hospital	No		No
214	16	Male	Islam	Unmarried	No formal education	No	No formal education	No formal education	Others	Home maker	Alone	Nuclear family	2	100	Begging	100	7	Yes	12	Yes	No										No		No					No				No		Govt. hospital	No		No
215	16	Male	Islam	Unmarried	No formal education	No	No formal education	No formal education	Others	Home maker	Alone	Nuclear family	2	150	Begging	150	10	Yes	12	Yes	Yes	Herbal									No		No					No				No		Govt. hospital	No		No
216	17	Male	Hindu	Unmarried	No formal education	No	No formal education	No formal education	Unemployed	Others	Alone	Nuclear family	7	150	Collecting old materils	150	3	Yes	12	Yes	No										No		No					No				No		Govt. hospital	No		No
217	16	Female	Islam	Unmarried	No formal education	No	Primary	Primary	Day labor	Unemployed	Alone	Nuclear family	6	110	Begging	110	7	Yes					Yes	12	No	Too much bleeding	No	Peers	Sanitary pad	Costly	No		No			No	No	No		Regular	No	No		Govt. hospital	No		No		No
218	18	Female	Islam	Separated	No formal education	No	Primary	Primary	Others	Unemployed	Living with mother	Nuclear family	3	80	Begging	100	4	Yes					Yes	11	Yes	Too much pain	Yes	Peers	Cloths	Costly	No		Yes	Yes	Pill	Yes	Yes	No		Regular	No	No		Govt. hospital	No		No		Yes
219	18	Female	Islam	Widow	Primary	No	Primary	Primary	Others	Others	Alone	Nuclear family	5	110	Begging	110	7	Yes					Yes	11	No		Yes	Peers	Cloths	Costly	No		Yes	No		Yes		No		Regular	No	No		Govt. hospital	No		No		Yes
220	19	Female	Islam	Separated	No formal education	No	No formal education	No formal education	Others	Others	Alone	Nuclear family	9	100	Begging	100	6	Yes					Yes	12	No		Yes	Peers	Cloths	Costly	No		Yes	No		Yes		No		Regular	No	No		Govt. hospital	No		No		Yes
221	17	Female	Islam	Separated	Primary	No	Primary	Primary	Others	Unemployed	Living with mother	Nuclear family	4	50	Begging	140	3	Yes					Yes	11	No		Yes	Peers	Sanitary pad		No		Yes	No		Yes	Yes	No		Regular	No	No		Govt. hospital	No		No		Yes
222	17	Male	Hindu	Married	Primary	Yes	No formal education	No formal education	Others	Unemployed	Alone	Nuclear family	6	100	Begging	100	10	Yes	13	Yes	No										No		No					No				No		Govt. hospital	No		No
223	16	Male	Hindu	Married	Primary	Yes	No formal education	No formal education	Day labor	Others	Alone	Nuclear family	5	150	Begging	150	8	Yes	12	Yes	No										No		No					No				No		Govt. hospital	No		No
224	18	Male	Islam	Unmarried	No formal education	No	No formal education	No formal education	Others	Home maker	Alone	Nuclear family	6	200	Collecting old materils	200	10	Yes	12	Yes	No										No		No					No				No		Govt. hospital	No		No
225	16	Male	Islam	Unmarried	No formal education	No	No formal education	No formal education	Others	Others	Alone	Nuclear family	2	100	Begging	100	9	Yes	13	Yes	No										No		No					No				No		Govt. hospital	No		No
226	17	Male	Islam	Unmarried	No formal education	No	No formal education	No formal education	Others	Home maker	Alone	Nuclear family	5	150	Begging	150	10	Yes	12	Yes	Yes	Herbal									No		No					No				No		Govt. hospital	No		No
227	17	Male	Islam	Unmarried	No formal education	No	No formal education	No formal education	Others	Home maker	Alone	Nuclear family	7	100	Begging	100	7	Yes	12	Yes	Yes	Herbal									No		No					No				No		Govt. hospital	No		No
228	18	Female	Islam	Married	Primary	No	No formal education	Primary	Others	Unemployed	Alone	Nuclear family	5	100	Begging	100	7	Yes	13	Yes	No										No		No					No				No		Govt. hospital	No		Yes	Having history of STI
229	18	Male	Islam	Unmarried	No formal education	No	No formal education	No formal education	Unemployed	Others	Alone	Nuclear family	5	150	Pushing rickshaw	150	7	Yes	12	Yes	Yes	Herbal									Yes	unknown	No					No				No		Govt. hospital	No		No
230	16	Female	Islam	Separated	Primary	No	Primary	Primary	Others	Others	Living with mother	Nuclear family	8	100	Begging	100	2	Yes					Yes	12	Yes	Too much pain	Yes	Peers	Cloths	Costly	No		Yes	No		Yes	No	No		Irregular	No	No		Govt. hospital	No		No		No
231	17	Female	Islam	Unmarried	No formal education	Yes	No formal education	No formal education	Others	Unemployed	Alone	Nuclear family	5	100	Begging	100	7	Yes					Yes	13	No	Too much pain	No	Parents	Cloths	Costly	No		No			Yes	No	No		Irregular	No	No		Govt. hospital	No		No		No
232	17	Female	Islam	Unmarried	No formal education	No	No formal education	No formal education	Others	Others	Alone	Nuclear family	5	50	Begging	120	10	Yes					Yes	12	No		No	Peers	Cloths	Costly	No		Yes	No		Yes	Yes	No		Irregular	No	No		Govt. hospital	No		No		No
233	16	Female	Islam	Married	No formal education	No	No formal education	No formal education	Others	Unemployed	Living with mother	Nuclear family	4	150	Begging	150	3	Yes					Yes	12	No		No		Cloths	Costly	No		Yes	No		Yes	Yes	No		Irregular	No	No		Govt. hospital	Yes	needle sharing	No		Yes
234	16	Male	Hindu	Unmarried	Primary	No	No formal education	No formal education	Day labor	Home maker	Alone	Nuclear family	3	150	Begging	150	5	Yes	11	No	Yes	Homeopath									No		No					No				No		Private hospital	No		No		No
235	17	Male	Islam	Unmarried	No formal education	No	No formal education	No formal education	Others	Others	Alone	Nuclear family	4	120	Begging	120	12	Yes	12	Yes	Yes	Herbal									No		No					No				No		Govt. hospital	No		No
236	16	Male	Islam	Unmarried	Primary	No	No formal education	No formal education	Day labor	Unemployed	Alone	Nuclear family	5	200	Collecting old materils	200	6	Yes	12	Yes	Yes	Herbal									No		No					No				No		Govt. hospital	No		No		No
237	16	Female	Islam	Widow	No formal education	No	Primary	Primary	Others	Unemployed	Living with mother	Nuclear family	9	50	Begging	140	6	Yes					Yes	11	No		Yes	Peers	Cloths	Costly	No		Yes	No		Yes		No		Regular	No	No		Govt. hospital	No		No		Yes
238	17	Female	Islam	Separated	No formal education	No	Primary	Primary	Unemployed	Others	Alone	Nuclear family	3	130	Begging	130	6	Yes					Yes	12	No		Yes	Peers	Cloths	Costly	No		Yes	No		Yes		No		Regular	No	No		Govt. hospital	No		No		No
239	16	Female	Islam	Unmarried	Primary	No	Primary	Primary	Others	Unemployed	Living with mother	Nuclear family	4	110	Begging	110	3	Yes					Yes	13	No		Yes	Peers	Cloths	Costly	No		Yes	No				No		Regular	No	No		Govt. hospital	No		No		No
240	19	Female	Islam	Separated	Primary	Yes	No formal education	No formal education	Others	Others	Alone	Nuclear family	4	100	Begging	100	4	Yes					Yes	12	No		Yes	Peers	Cloths	Costly	No		Yes	No		Yes		No		Regular	No	No		Govt. hospital	No		No		No
241	17	Female	Islam	Widow	No formal education	No	Primary	Primary	Day labor	Unemployed	Alone	Nuclear family	9	50	Begging	130	6	Yes					Yes	10	No		Yes	Peers	Cloths	Costly	No		Yes	No		Yes		No		Regular	No	No		Govt. hospital	No		No		Yes
242	17	Female	Islam	Unmarried	Primary	No	Primary	Primary	Others	Unemployed	Living with mother	Nuclear family	5	100	Begging	100	4	Yes					Yes	11	No		Yes	Peers	Cloths	Costly	No		Yes	No		Yes	Yes	No		Regular	No	No		Govt. hospital	No		No		No
243	16	Female	Islam	Separated	Primary	No	Primary	Primary	Others	Unemployed	Living with mother	Nuclear family	4	120	Begging	120	6	Yes					Yes	12	No		Yes	Peers	Cloths	Costly	No		Yes	No		Yes		No		Regular	No	No		Govt. hospital	No		No		No
244	17	Male	Islam	Unmarried	Primary	No	No formal education	No formal education	Others	Home maker	Alone	Nuclear family	7	100	Begging	100	3	Yes	13	Yes	No										No		No					No				No		Govt. hospital	No		No
245	16	Male	Islam	Married	Primary	No	No formal education	Primary	Day labor	Unemployed	Alone	Nuclear family	3	150	Collecting old materils	150	4	Yes	12	Yes	Yes	Herbal									No		No					No				No		Govt. hospital	No		No
246	17	Male	Islam	Married	Primary	No	No formal education	Primary	Day labor	Home maker	Alone	Nuclear family	4	150	Begging	150	3	Yes	13	Yes	No										No		No					No				No		Govt. hospital	No		No
247	17	Female	Islam	Separated	Primary	No	No formal education	No formal education	Others	Unemployed	Alone	Nuclear family	8	50	Begging	120	5	Yes					Yes	14	Yes	Too much pain	Yes	Peers	Cloths	Costly	No		Yes	No		Yes		No		Irregular	No	No		Govt. hospital	No		No		No
248	16	Female	Islam	Married	No formal education	No	No formal education	No formal education	Others	Home maker	Living with mother	Nuclear family	5	100	Begging	100	4	Yes					Yes	12	No		No		Cloths	Costly	No		Yes	No		Yes	No	No		Irregular	No	No		Govt. hospital	No		Yes	Having history of STI	Yes
249	16	Male	Islam	Unmarried	No formal education	No	No formal education	No formal education	Day labor	Unemployed	Alone	Nuclear family	3	150	Begging	150	6	Yes	14	Yes	No										Yes	unknown	No					No				No		Govt. hospital	No		No		No
250	17	Male	Islam	Unmarried	No formal education	No	No formal education	No formal education	Unemployed	Unemployed	Alone	Nuclear family	2	150	Begging	150	3	Yes	15	Yes	No										No		No					No				No		Govt. hospital	No		No
251	17	Male	Islam	Married	Primary	No	No formal education	No formal education	Day labor	Home maker	Alone	Nuclear family	2	200	Begging	200	3	Yes	14	Yes	No										No		No					No				No		Govt. hospital	No		No
252	17	Female	Islam	Separated	Primary	No	Primary	Primary	Others	Others	Alone	Nuclear family	5	100	Begging	100	4	Yes					Yes	11	No		Yes	Peers	Cloths	Costly	No		Yes	No		Yes		No		Regular	No	No		Govt. hospital	No		No		No
253	16	Female	Islam	Unmarried	Primary	No	Primary	No formal education	Unemployed	Unemployed	Alone	Nuclear family	9	130	Begging	130	3	Yes					Yes	12	No		Yes	Peers	Cloths	Costly	No		No			No	No	No		Regular	No	No		Govt. hospital	No		No		No
254	17	Male	Islam	Unmarried	No formal education	No	No formal education	No formal education	Others	Home maker	Alone	Nuclear family	5	100	Begging	100	5	Yes	10	Yes	Yes	Pharmacy									No		No					No				No		Govt. hospital	No		Yes	Having history of STI
255	16	Male	Islam	Unmarried	Primary	No	No formal education	No formal education	Day labor	Home maker	Alone	Nuclear family	5	180	Collecting old materils	180	4	Yes	12	Yes	No										No		No					No				No		Community hospital	No		No
256	16	Male	Islam	Unmarried	No formal education	No	No formal education	No formal education	Day labor	Others	Alone	Nuclear family	7	150	Collecting old materils	150	10	Yes	13	Yes	Yes	Herbal									No		No					No				No		Govt. hospital	No		No
257	16	Male	Islam	Unmarried	No formal education	No	No formal education	No formal education	Day labor	Unemployed	Alone	Nuclear family	4	150	Begging	150	2	Yes	12	No	No										No		No					No				No		Govt. hospital	No		No
258	17	Male	Islam	Married	No formal education	No	No formal education	Primary	Day labor	Home maker	Alone	Nuclear family	3	200	Pushing rickshaw	200	5	Yes	12	Yes	Yes	Herbal									No		Yes	No				No				No		Govt. hospital	No		No
259	17	Female	Islam	Unmarried	Primary	No	Primary	Primary	Others	Unemployed	Living with mother	Nuclear family	4	100	Begging	100	3	Yes					Yes	10	No		Yes	Peers	Cloths	Costly	No		Yes	No		Yes	Yes	No		Regular	No	No		Govt. hospital	No		No		No
260	16	Female	Islam	Divorced	Primary	No	Primary	Primary	Others	Unemployed	Living with mother	Nuclear family	10	140	Begging	140	4	Yes					Yes	14	No		Yes	Peers	Cloths	Costly	No		Yes	No		Yes	Yes	No		Regular	No	No		Govt. hospital	No		No		No
261	16	Male	Islam	Separated	Primary	No	Primary	Primary	Day labor	Unemployed	Alone	Nuclear family	3	140	Begging	140	5	Yes					Yes	13	No		Yes	Peers	Cloths	Costly	No		Yes	No		Yes	Yes	No		Regular	No	No		Govt. hospital	No		No		Yes
262	18	Male	Islam	Unmarried	No formal education	No	No formal education	Primary	Others	Home maker	Alone	Nuclear family	5	150	Begging	150	8	Yes	13	Yes	Yes	Herbal									Yes	not specific	No					No				No		Govt. hospital	No		No
263	17	Female	Islam	Unmarried	Primary	No	Primary	Primary	Others	Unemployed	Living with mother	Nuclear family	5	130	Begging	130	6	Yes					Yes	12	No		Yes	Peers	Cloths	Costly	No		Yes	No		Yes		No		Regular	No	No		Govt. hospital	No		No		No
264	17	Female	Islam	Separated	Primary	No	No formal education	No formal education	Unemployed	Unemployed	Alone	Nuclear family	6	150	Begging	150	5	Yes					Yes	11	No		Yes	Peers	Cloths	Costly	No		Yes	No		Yes		No		Regular	No	No		Govt. hospital	No		No		Yes
265	16	Female	Islam	Unmarried	No formal education	No	Primary	No formal education	Others	Others	Alone	Nuclear family	8	100	Begging	100	10	Yes					Yes	13	Yes	Too much bleeding and pain	No		Cloths	Costly	No		Yes	No		Yes		No		Irregular	No	No		Govt. hospital	No		No		No
266	18	Male	Islam	Unmarried	No formal education	No	No formal education	No formal education	Others	Home maker	Alone	Nuclear family	6	100	Begging	100	5	Yes	13	Yes	Yes	Herbal									No		No					No				No		Govt. hospital	No		No
267	16	Male	Hindu	Unmarried	No formal education	No	No formal education	No formal education	Others	Home maker	Alone	Nuclear family	5	200	Pushing rickshaw	200	8	Yes	13	Yes	No										No		No					No				No		Govt. hospital	No		No
268	19	Male	Islam	Unmarried	Primary	No	No formal education	No formal education	Others	Home maker	Alone	Nuclear family	3	200	Pushing rickshaw	200	9	Yes	13	Yes	Yes	Herbal									No		No					No				No		Govt. hospital	No		No
269	17	Male	Islam	Unmarried	No formal education	No	Primary	No formal education	Day labor	Unemployed	Alone	Nuclear family	8	130	Begging	130	5	No	13	Yes	No										No		No					No				No		Govt. hospital	No		No
270	17	Male	Islam	Separated	Primary	No	Primary	Primary	Day labor	Unemployed	Alone	Nuclear family	9	160	Selling old stuff	160	3	Yes	12	Yes	Yes	Herbal									No		Yes	Yes	Condom			No				No		Govt. hospital	No		No
271	16	Female	Islam	Unmarried	Primary	No	Primary	No formal education	Others	Unemployed	Living with mother	Nuclear family	6	130	Begging	130	5	Yes					Yes	13	No		Yes	Peers	Cloths	Costly	No		No			No	No	No		Regular	No	No		Govt. hospital	No		No		No
272	17	Female	Islam	Unmarried	No formal education	No	Primary	No formal education	Others	Others	Alone	Nuclear family	4	100	Begging	100	10	Yes					Yes	12	No		No		Cloths	Costly	No		Yes	No		Yes		No		Regular	No	No		Govt. hospital	No		No		No
273	17	Female	Islam	Separated	Primary	No	Primary	Primary	Others	Unemployed	Living with mother	Nuclear family	9	130	Begging	130	6	Yes					Yes	13	Yes	Too much pain	Yes	Parents	Cloths	Costly	No		Yes	Yes	Condom	Yes		No		Irregular	No	No		Govt. hospital	No		No		Yes
274	16	Female	Islam	Unmarried	Primary	No	Primary	No formal education	Others	Unemployed	Living with mother	Nuclear family	6	110	Begging	110	10	Yes					Yes	14	No		Yes	Peers	Cloths	Costly	No		No			No	No	No		Regular	No	No		Govt. hospital	No		No		No
275	18	Female	Islam	Widow	No formal education	No	Primary	No formal education	Others	Others	Alone	Nuclear family	5	120	Begging	120	6	Yes					Yes	12	No		Yes	Peers	Cloths	Costly	Yes	unknown	Yes	Yes	Pill	Yes		No		Regular	No	No		Govt. hospital	No		No		Yes
276	17	Male	Islam	Unmarried	Primary	No	No formal education	No formal education	Day labor	Others	Alone	Nuclear family	11	160	Selling old stuff	160	7	Yes	13	Yes	No										No		No					No				No		Govt. hospital	No		No
277	16	Female	Islam	Unmarried	No formal education	No	No formal education	No formal education	Others	Others	Alone	Nuclear family	5	100	Begging	100	8	Yes					Yes	12	Yes	Too much bleeding and pain	Yes	Peers	Cloths	Costly	No		No			No	No	No		Irregular	No	No		Govt. hospital	No		No		No
278	17	Male	Islam	Unmarried	No formal education	No	No formal education	No formal education	Day labor	Unemployed	Alone	Nuclear family	6	140	Selling old stuff	140	4	No	13	Yes	No										No		No					No				No		Govt. hospital	No		No
279	17	Female	Islam	Separated	No formal education	No	No formal education	No formal education	Others	Others	Alone	Nuclear family	8	110	Begging	110	5	Yes					Yes	11	No		Yes	Peers	Cloths	Costly	No		Yes	Yes	Pill	Yes		No		Regular	No	No		Govt. hospital	No		No		Yes
280	17	Female	Islam	Widow	Primary	No	No formal education	No formal education	Day labor	Unemployed	Living with mother	Nuclear family	10	120	Begging	120	5	Yes					Yes	10	No		Yes	Peers	Cloths	Costly	No		Yes	Yes	Pill	Yes		No		Regular	No	No		Govt. hospital	No		No		Yes
281	16	Female	Islam	Unmarried	No formal education	No	No formal education	No formal education	Others	Unemployed	Alone	Nuclear family	6	110	Begging	110	10	Yes					Yes	12	No		Yes	Peers	Cloths	Costly	No		Yes	No		Yes	Yes	No		Regular	No	No		Govt. hospital	No		No		No
282	17	Female	Islam	Separated	Primary	No	No formal education	No formal education	Others	Unemployed	Living with mother	Nuclear family	5	120	Begging	120	3	Yes					Yes	12	No		Yes	Peers	Cloths	Costly	No		Yes	No		Yes		No		Regular	No	No		Govt. hospital	No		No		Yes
283	16	Male	Islam	Unmarried	Primary	No	No formal education	No formal education	Others	Unemployed	Alone	Nuclear family	7	140	Collecting old materils	140	5	Yes	12	Yes	No										No		No					No				No		Govt. hospital	Yes	sex	No
284	17	Male	Islam	Unmarried	No formal education	No	No formal education	No formal education	Day labor	Unemployed	Alone	Nuclear family	6	130	Begging	130	8	No	13	Yes	No										No		No					No				No		Govt. hospital	No		No
285	16	Female	Islam	Unmarried	No formal education	No	Primary	No formal education	Others	Unemployed	Living with mother	Nuclear family	5	50	Begging	130	4	Yes					Yes	12	No		No	Peers	Cloths	Costly	No		No			No	No	No		Regular	No	No		Govt. hospital	No		No		No
286	17	Male	Islam	Unmarried	No formal education	No	No formal education	No formal education	Day labor	Unemployed	Alone	Nuclear family	8	150	Begging	150	7	Yes	13	Yes	No										No		No					No				No		Govt. hospital	No		No
287	17	Male	Islam	Separated	Primary	No	No formal education	No formal education	Others	Unemployed	Alone	Nuclear family	9	140	Selling old stuff	140	5	No	12	Yes	Yes	Herbal									No		Yes	Yes	Condom			No				No		Govt. hospital	No		No
288	19	Male	Islam	Unmarried	No formal education	No	No formal education	No formal education	Others	Unemployed	Alone	Nuclear family	4	100	Begging	100	11	Yes	12	Yes	Yes	Herbal									Yes	Don't remember	No					No				No		Govt. hospital	No		No
289	18	Male	Islam	Unmarried	No formal education	No	No formal education	No formal education	Day labor	Others	Alone	Nuclear family	3	100	Begging	100	6	Yes	13	Yes	No										Yes	Not specific	Yes	Yes	Condom			No				Yes	Doctor	Govt. hospital	No		Yes	Having unprotected sex
290	16	Male	Islam	Unmarried	No formal education	No	Primary	No formal education	Others	Unemployed	Alone	Nuclear family	3	50	Begging	50	4	Yes	11	Yes	No										No		No					No				No		Govt. hospital	No		No
291	19	Male	Islam	Unmarried	No formal education	No	No formal education	No formal education	Day labor	Others	Alone	Nuclear family	6	200	Pushing rickshaw	200	10	Yes	12	Yes	Yes	Herbal									No		No					No				No		Govt. hospital	No		No
292	18	Male	Islam	Unmarried	Primary	No	Primary	No formal education	Day labor	Unemployed	Alone	Nuclear family	4	100	Collecting old materils	100	3	Yes	12	Yes	No										No		No					No				No		Govt. hospital	No		No
293	19	Female	Islam	Unmarried	No formal education	No	No formal education	No formal education	Others	Unemployed	Alone	Nuclear family	3	50	Begging	50	8	Yes					Yes	14	No		No		Cloths	Don't know about it	No		Yes	No				No		Regular	No	No		Govt. hospital	No		No		Yes
294	18	Male	Islam	Unmarried	No formal education	No	No formal education	No formal education	Others	Others	Alone	Nuclear family	3	150	Begging	150	7	Yes	12	Yes	No										No		No					No				No		Govt. hospital	No		No
295	16	Female	Islam	Unmarried	Primary	No	Higher education	Higher education	Others	Others	Alone	Nuclear family	1	100	Begging	100	8	Yes					No				No				No		No			No		No				No		Govt. hospital	No		No		No
296	16	Male	Islam	Unmarried	No formal education	No	No formal education	No formal education	Unemployed	Others	Alone	Nuclear family	6	100	Begging	100	5	Yes	13	Yes	No										No		No					No				No		Govt. hospital	No		No		No
297	18	Male	Hindu	Unmarried	No formal education	No	No formal education	No formal education	Unemployed	Others	Alone	Nuclear family	5	150	Porter	150	6	Yes	13	Yes	No										No		No					No				No		Govt. hospital	No		No
298	18	Male	Islam	Unmarried	Primary	No	No formal education	No formal education	Unemployed	Others	Alone	Nuclear family	6	200	Collecting old materils	200	11	Yes	13	Yes	Yes										No		No					No				No		Govt. hospital	No		No
299	19	Male	Islam	Unmarried	No formal education	No	No formal education	Primary	Day labor	Home maker	Alone	Nuclear family	5	200	Collecting old materils	200	7	Yes	12	Yes	Yes	Herbal									Yes	unknown	No					No				No		Govt. hospital	No		No
300	18	Male	Islam	Married	No formal education	No	No formal education	No formal education	Others	Others	Alone	Nuclear family	5	100	Begging	100	8	Yes	13	Yes	No										No		No					No				No		Govt. hospital	No		No
301	19	Male	Islam	Married	No formal education	No	No formal education	Primary	Unemployed	Others	Alone	Nuclear family	5	150	Begging	150	6	Yes	12	No	No	Herbal									Yes	unknown	No					No				No		Govt. hospital	No		No
[truncated: 15 more columns]
